# Supplementary material for: Personalized Care in Late-Stage Parkinson’s Disease: Challenges and Opportunities
Source: J Pers Med. 2022 May 18;12(5):813. doi: 10.3390/jpm12050813 (PMC9147917; doi:10.3390/jpm12050813)
Supplement: Supplementary file 1 [file jpm-12-00813-s001.zip]

Archive with 1 entries (1 files):
- jpm-1719876-supplementary.pdf
